# Supplementary material for: Geospatial Insights into Healthcare Accessibility in Europe: A Scoping Review of GIS Applications
Source: Healthcare (Basel). 2025 Nov 11;13(22):2865. doi: 10.3390/healthcare13222865 (PMC12652348; doi:10.3390/healthcare13222865)
Supplement: Supplementary file 1 [file healthcare-13-02865-s001.zip]

Archive with 1 entries (1 files):
- healthcare-3941922-supplementary.xlsx
