# Supplementary material for: Geospatial Insights into Healthcare Accessibility in Europe: A Scoping Review of GIS Applications
Source: Healthcare (Basel). 2025 Nov 11;13(22):2865. doi: 10.3390/healthcare13222865 (PMC12652348; doi:10.3390/healthcare13222865)
Supplement: Supplementary file 1 [file healthcare-13-02865-s001.zip › healthcare-3941922-supplementary.xlsx]

## Sheet: Table 2 Results
	Table S1 Results of the scoping review
Author(s), Year, Country	Title	Objective	Population/Setting	Keywords	Study Design/data	GIS Tools/Methods	Accessibility	Key Findings	Implications for Policy/Practice	Limitations
Jan Bauer , Dörthe Brüggmann, Doris Klingelhöfer, Werner Maier, Lars Schwettmann, Daniel J. Weiss and David A. Groneberg, 2020, EU countries	Access to intensive care in 14 European countries: a spatial analysis of intensive care need and capacity in the light of COVID-19	Тo explore the accessibility of intensive care beds in 14 European countries and its impact on the COVID-19 case fatality ratio	Hospitals / intensive care beds in 14 European countries - Austria, Croatia, Denmark, England, Estonia, France, Germany, Italy, Lithuania, Luxembourg, Poland, Slovakia, Slovenia, Sweden	Access, Intensive care, Europe, COVID-19	The study relates regional ICU capacity and accessibility to regional-level COVID-19 outcomes like case fatality rates (CFR); Accessibility measures were modeled using GIS tools and spatial population data, Quantified accessibility of ICU (intensive care units) beds across regions using AI (accessibility index) and distance measures; spatial analysis	ArcGIS Pro 2.5, geospatial methods - two-step floating catchment area (E2SFCA)	The accessibility was measured by using the Enhanced Two-Step Floating Catchment Area (E2SFCA) method; For each hospital, identify the surrounding population within a catchment area and calculate a supply-to-demand ratio (number of ICU beds / population within that radius) which indicates how accessible ICU care is when considering multiple hospitals and distance; nearest hospital with ICU beds w…	The study reveals significant disparities in ICU accessibility both across and within European countries. It also identifies a moderate negative correlation between ICU access and COVID-19 mortality at the regional level. Accessibility improved slightly (AI increased on average by 1.4 points) when those aged 80+ were excluded—due to lower population denominators; Regions with low ICU accessibilit…	The study addresses regional inequalities in ICU access which health policies should pay attention to and ensure access to underserved areas especially to reduce vulnerability during health crises	The study uses regional-level data; only 14 EU countries were included due to missing data; Differences in definitions of ICU across countries; Other non-spatial dimensions of access were not considered; The quality of care or clinical outcomes was not directly measured; Morbidity data were not included;
Carlos Freitas, Nuno Marques da Costa, 2021, Portugal	Accessibility to primary health care in low-density regions. A case study: NUTS III - Baixo Alentejo - Portugal	To evaluate accessibility to Primary Healthcare Centers (PCEs) in a low-density, aging region using fine-scale spatial analysis.	Baixo Alentejo, Portugal - the selected region includes 13 municipalities whit a total area of 8,542.7 km²; includes 78 primary healthcare centers	Accessibility, Primary health care equipment, Low-population-density territories, 1 km² grid	A spatial modeling study using high-resolution 1 km² grid data and road network analysis to assess population accessibility to primary healthcare in a rural, low-density Portuguese region.	GIS was used to model pedestrian, bicycle, and car travel routes and to define and analyze the catchment areas	The study defined Accessibility Profiles (based on transport mode and population type): Pedestrian 1: General population (4.5 km/h walking speed), Pedestrian 2: Elderly population (65+) (3.5 km/h), Bicycle: 16 km/h, appropriate for local use, Automobile: Based on legal speed limits, directionality, and road constraints	In the selected area, access to primary healthcare is highly dependent on car ownership, and older, more isolated residents face disproportionate barriers. Walking accessibility is poor for a large share of the population and only around 30 % of the people have good or excellent pedestrian access.	To address the inequality in the access to Primary healthcare, policies must embrace spatial equity, age-sensitive planning, and multi-modal transport solutions.	Limited data available; Absence of administrative boundaries; Need to analyze the edge grid units separately; non-spatial factors were excluded; public transport was not included due to limited availability and lack of service in rural area
Daniela Gesell, Farina Hodiamont, Claudia Bausewein and Daniela Koller, 2023, Germany	Accessibility to specialist palliative care services in Germany: a geographical network analysis	To assess the spatial distribution of specialist palliative care services in Germany and potential spatial under-provision	Germany, the study uses data on postal code areas and district level (401 districts and 8,725 postal code areas)	Accessibility, Specialist palliative care, Geographical network analysis, GIS	Retrospective study with routinely-collected data following the RECORD (REporting of studies Conducted using Observational Routinely-collected health Data) statement	QGIS (Vers. 3.10), ESRI ArcGIS Pro (Vers. 2.8)	Accessibility measure was conducted based on the calculation of travel time with the geographic information system plugin Openrouteservice (ORS) Tools	This study reveals substantial disparities in the accessibility of specialist palliative care across Germany, especially in rural and eastern regions. While most people can reach a PCU relatively quickly, access to PCA teams and SPHC is more uneven	The findings of the study strongly indicate for health policy reforms, particularly in rural health service provision, spatial resource planning, and support for mobile and home-based palliative care delivery	Accessibility was assessed on car travel times only, public transport was not included; some data may be incomplete or missing
Lia Duarte, Ana Cláudia Teodoro, Mariana Lobo, João Viana, Vera Pinheiro and Alberto Freitas, 2021, Portugal	An Open Source GIS Application for Spatial Assessment of Health Care Quality Indicators	Develop open-source GIS and web applications to spatially and temporally analyze Prevention Quality Indicators in mainland Portugal, aiding public health monitoring and decision-making	Public hospital inpatients in mainland Portugal from 2014–2017; district and NUTS (I, II, III) levels	WebGIS; mapping; health care indicators; PQI; spatial epidemiology; inequalities	hospital administrative data;	QGIS (3.10), PostGIS (3.0.0), PostgreSQL (12), Python, Qt API, PyQGIS API; Web GIS: Leaflet, JavaScript, HTML, CSS, GeoServer (2.16.2), OpenStreetMap, GeoJSON format	Accessibility was not directly measured, it was implicitly assessed trough the use of prevention quality indicators	Spatial variations in PQI reveal disparities in primary care quality; High PQI values often correlate with lower PHC density; Time trends suggest areas with deteriorating or improving care	Enhances accessibility to critical health data for policymakers and stakeholders	The study is dependent on the quality and completeness of administrative data; No stratification by age/sex; Continuous data and software updates needed to ensure utility
Tatjana Fischer, Karl Moder and Markus Jobst, 2023, Austria	Appraisal of Provision Structures of Nursing Homes for Old Persons—Illustrated by Cross-Sectional Data for East Tyrol	To appraise provision structures of stationary long-term care for old persons focusing on nursing homes (LTC) with regard to any intra-regional disparities	East Tyrol, Austria (District of Lienz), a inner-alpine region with spatial divisions aligned to valleys, covers around 2,000 km² with a population of 49,000 (2022); focuses on people aged 75 + and includes information about age, sex, marital status, and religion; includes LTC residents and LTC applicants on waiting lists	Public health; Stationary long-term care facilities; Spatial disparities; Catchments; Geoinformation; Austria	Spatial analysis of catchment areas; mixed-methods approach; quantitative spatial analysis; transdisciplinary expert discussion; data is analyzed at municipal and valley level	GIS-based modeling and geovisualization (software not named); catchment mapping	Car travel time to operationalize visitor accessibility, waiting lists are used to express the unmet needs between demand and supply	Long-term care system is decentralized and the facilities are strategically located in central municipalities based on accessibility and regional need, nevertheless, there is an uneven supply and intra-regional disparities; there is a high demand but limited capacity due to ongoing staff shortages; Visitor travel times vary widely, especially for rural LTCs; Majority are elderly (86+), female, an…	To improve data quality and address the staff shortages	Data limitations - lack of ZIP - code data, unreliable waiting lists limit precision, the study is based on data from a single point in time (1 July 2022), limiting its longitudinal insights;
Olivia Jo, Estie Kruger and Marc Tennant, 2020, Scotland, Wales, Northen Ireland	Are NHS dental practices socioeconomically distributed in Scotland, Wales and Northern Ireland?	To investigate the relationship between deprivation and distance to NHS dental providers in Scotland, Wales and Northern Ireland	Scotland, Wales and Northern Ireland with total of 46,351 Output areas in Scotland, 20,073 output areas in Wales and 4,537 small areas in Northern Ireland; the population was devided into age groups - 0-19, 20-64, 65+	Spatial access, Dental care, Deprived areas;	All data were open-access, data was used from NHS dental practice directories for each country	Quantum GIS (QGIS) v3.6, census data, IMD scores, dental practice locations	The accessibility was measured by the number of practices per head of population and proximity to the nearest dental practice; distance buffers were created of 2.5 km, 5 km, and 10 km from each NHS dental practice	Scotland showed the most equitable access across age and deprivation; Most people live near an NHS dentist - within 2.5 km: Scotland (85%), Wales (82.2%), Northern Ireland (72.5%); within 5 km: around 91–92% of the population in all three countries; within 10 km: around 97–98% coverage	The CtP ratios and GIS mapping can be used to inform resource allocation, particularly in underserved areas	Focus was on distribution trends, not on solving access problems directly; The study didn't know how many dentists per clinic and whether they accept NHS patients; The use of the closest clinic is assumed and does not take under account personal preference of the residents;
Peter Barlow, Gretta Mohan, Anne Nolan, Se ́ an Lyons, 2021, Ireland	Area-level deprivation and geographic factors influencing utilisation of General Practitioner services	To examine the association between area-level deprivation and utilisation of General Practitioner (GP) services in Ireland, while also assessing whether spatial access to GPs influences usage	Ireland, includes individuals aged 15 +; 6 326 respondents from the Healthy Ireland Survey (2016)	Primary Care, General Practitioners, Area-level Deprivation, Health Inequality, GIS, Utilisation of GP Services	Data was used from Healthy Ireland Survey (2016) - individual - level health and demographic data; the GP Location Data: Compiled from Irish College of General Practitioners and Irish Medical Directory, updated for 2016	QGIS software, Open street maps, spatial access to GPs	The primary measure of accessibility was of the number of GPs within 1.6 km or 20 min walk; the additional measure was the distance to the nearest GP	Higher GP utilisation was observed in more deprived areas; No significant association between spatial access to GPs and utilisation;	Addresses the increased demand for GPs in deprived areas to reduce strain on primary care, according to the study redistributing or increasing GP supply in moderately deprived or high-growth areas can be considered	Lack of precise interview timing can prevent accounting for seasonal effects on GP visitation; though data are considered representative, the survey sesponse rate is at 59,9 % - potential for non-response bias
José Manuel Naranjo Gómez, Rui Alexandre Castanho , José Cabezas Fernández and Luís Loure, 2021, Portugal	Assessing Health Resources Equipped with Hemodynamic Rooms in the Portuguese-Spanish Borderland: Cross-Border Cooperation Strategies as a Possible Solution	To assess the territorial accessibility to the hemodynamic rooms by the potential population of the Spanish-Portuguese transition areas that may suffer an acute myocardial infarction	Populations of municipalities in peninsular Spain and Portugal, with a focus on those near the border. Setting includes all hospitals with at least one hemodynamic room	Cross-border cooperation; GIS; Iberian borderland; strategic planning; sustainable planning	Spatial accessibility; Data sourced from national statistics and health infrastructure records	ArcGIS 10.8.1	Accessibility is measured by total travel time (inter- + intra-urban) from municipal centers to hospitals with hemodynamic rooms	75% of the population in both countries has more than optimal access to PCA; Spain already has relatively strong coverage; Portugal would benefit more from cross-border healthcare sharing; Allowing cross-border treatment reduces inequities in health access and improves overall distribution of care; Certain border regions remain underserved even under optimal conditions, needing targeted intervent…	Strong case for cross-border cooperation in health infrastructure planning, especially in low-density or underserved regions	Accessibility is modeled, not based on real-time or clinical outcomes; the hospital service data partially reliant on surveys which may lack precision; No clinical validation of patient health outcomes or hospital capacities
Katielle Susane do Nascimento Silva, Miguel Padeiro, 2020, Portugal	Assessing inequalities in geographical access to emergency medical services in metropolitan Lisbon: a cross-sectional and ecological study	To analyse geographical access to emergency medical services (EMSs) and hospital emergency units by EMS in relation to deprivation in the Lisbon Metropolitan Area (LMA), Portugal	Lisbon Metropolitan Area (LMA), Portugal - over 3015 km2	Access to healthcare, Inequalities; Geographical access; Emergency medical services	Network-based times estimates and non-parametric analysis of variance (ANOVA);	ArcGIS V.10.2; GPS freeway and national roads networks,	The accessibility was measured by travel time estimation using network-based GIS analysis; three types of access were analyzed - without transport, with transport from base to patient and emergency medical services to patient section and section to hospital	Overall 82,4 % of the Lisabon Metropolitian Area population can access EMS without transport within 10 min and 99, 1 % have access to EMS with transport within 10 min; the maximum access time is 44, 7 min; Adjusting for age shows that a higher percentage of residents aged 65+ is associated with slightly reduced travel times, likely due to urban location concentration	Equity audits in healthcare planning should be institutionalized to regularly assess whether health service locations and investments align with the needs of deprived communities	Does not differentiate access by emergency type, which may show different spatial patterns; Assumes all hospitals can take all cases, which may not reflect reality; No adjustments for peak hours, traffic congestion, or day-of-week variations; travel times do not include EMS on-scene time; Assumes nearest hospital is always the destination, ignoring administrative catchment boundaries
Tiina Lankila, Tiina Laatikainen, Katja Wikström, Miika Linna and Harri Antikainen, 2022, Finland	Association of travel time with mental health service use in primary health care according to contact type — a register-based study in Kainuu, Finland	To analyse how mental health services are used in different parts of the Kainuu region in Finland and whether travel time to primary health care services is associated with the use of different contact types	Kainuu, Finland - adults who had used mental health services under primary health care (N = 7643) between 2015 and 2019.	Geoinformatics, Travel time, Accessibility, Mental health services, Register study, Finland	Finnish Care Register for Health Care, travel time data, and postal code-level demographic information	ArcGIS software version 10.6, Residential locations approximated with 250 m × 250 m population grid cells	Travel time (in minutes) from postal code centroids to health centres was used to assess geographical accessibility	Kajaani, with the best access and youngest population, had the highest in-person use; Significant differences between health centre areas in use of all service types; In the adjusted models, there were 36% fewer in-person visits and 83% fewer home visits in distances further than 30 min, and 67% fewer home visits in a travel time distance of 15–30 min compared with 15 min travel time distance fro…	Policymakers should factor spatial inequality into decisions on health service distribution; Health services should be more accessible geographically in rural/remote areas	No individual-level socioeconomic status or car ownership data; No information on actual care quality or health centre staffing/resources; there is an assumption that patients use the nearest health centre but that may not always be the case
Yohan Fayet , Delphine Praud, Béatrice Fervers, Isabelle Ray‑Coquard, Jean‑Yves Blay, Françoise Ducimetiere, Guy Fagherazzi and Elodie Faure, 2020, France	Beyond the map: evidencing the spatial dimension of health inequalities	To classify French municipalities using social, environmental, and healthcare accessibility indicators in order to better understand spatial health inequalities and support public health research and policy	35,798 municipalities in mainland France (excluding overseas territories). Data primarily from 2014; environmental data from 2009–2013	Health inequalities, Environment, Social deprivation, Health care access, Geography, Public health, France, GIS	Observational, cross-sectional ecological study using publicly available datasets. Data included demographic, socio-economic, environmental exposures, and spatial accessibility to healthcare	GeoFla basemap and Lambert 93 projection; Journey time to hospitals estimated via Odomatrix software	APL (Accessibilité Potentielle Localisée) score for primary care accessibility; Average journey time to the nearest hospital	Five distinct clusters identified: Wealthy Metropolitan Areas (WMA), Precarious Population Districts (PPD), Residential Outskirts (RO), Agricultural and Industrial Plains (AIP), and Rural Margins (RM); significant mortality disparities observed between clusters. WMA had 15.1% lower standardized mortality compared to national average (SMR = 0.868), while AIP and RM had elevated mortality (SMR > 1.…	Can guide policy targeting and health resource allocation; Promotes integration of health, planning, and environmental policies; GeoClasH provides a comprehensive, scalable tool for identifying areas with health disadvantages	Missing or imprecise data; No standardization by sex due to data limitations; Limited reproducibility in countries with less data availability
Dana Hübelová, Pavel Ptáček, Tereza Šlechtová, 2021, Czech Republic	Demographic and socio-economic factors influencing health inequalities in the Czech Republic	To identify health inequalities across Czech Republic districts (2007–2018) based on demographic and socio-economic indicators	76 districts of the Czech Republic, excluding Prague	Health inequalities, Demographic and socio-economic factors, Regional disparities, Cluster analysis	secondary data from Czech Statistical Office (CZSO) and Institute of Health Information and Statistics (IHIS CR)	ArcGIS 10.6	Composite Indicator (CI) based on standardized sub-indicators (housing allowance, unemployment, university education share, age index, etc.); Cluster analysis using Ward’s method and Euclidean distance in STATISTICA	Spatial disparities align with urbanization, industrial legacies, and economic vitality;	Policies should target structurally disadvantaged regions to reduce health inequality	Excludes some potentially relevant socio-cultural indicators; Data limited to selected indicators based on availability and prior research
Sebastian Völker, Antje van der Zee‑Neuen, Alexander Rinnert, Jessica Hanneken and Tim Johansson, 2024, Germany	Detecting high-risk neighborhoods and socioeconomic determinants for common oral diseases in Germany	Тo analyze the incidence of the oral diseases periodontitis, severe caries, irreversible pulpitis and tooth loss in Germany, spatially locate the demand for care, and identify and characterize high-risk clusters for targeted intervention	Privately insured and self-paying individuals in Germany; Anonymized dental claims data from BFS health finance for the time period of 01.01.2016 to 31.12.2021	Spatial cluster analysis, Incidence rate, Socioeconomic determinants of health, Dental health, Artificial intelligence, Machine learning, Geostatistics	Standartization with the 2013 European Standard Population; Population and socioeconomic data	ArcGIS Pro 3.0; spatial analysis; Global and local Moran’s I (LISA); Kulldorff’s scan statistic (SaTScan)	The accessibility was measured as the number of dentists per 1,000 inhabitants in each ZIP-5 area	Significant spatial clusters for all diseases, especially in Eastern Germany; Key predictors: low income, rural location, traditional values, low education (Caries), higher education (Pulpitis), urban living (Tooth Loss)	The study propouses integrating machine learning and spatial models for risk prediction and early intervention, outlines health determinats	Excludes publicly insured population; limited conclusions on causality
Iveta Vrabkova ́,Izabela Ertingerov ́,Pavel Kukuliač, 2021, Czech Republic	Determination of gaps in the spatial accessibility of nursing services for persons over the age of 65 with lowered selfsufficiency: Evidence from the Czech Republic	To identify and evaluate the gaps inspatial accessibility of the selected residential and outpatient-clinic services at the level of districts in individual regions of the Czech Republic	Czech Republic, 76 districts in 2018, excluding the capital city of Prague; focus on residents aged 65+ receiving allowance for care	Spatial accessibility, elderly care, GIS, network analysis, public transport, individual transport, care allowance, nursing services	The accessibility was measured by road network-based access time in minutes from emergency medical services to statistical sections and then on to emergency units in hospitals	ArcGIS, TOPSIS method; Data from public registries, social service providers, MoLSA, and public transport databases	Accessibility to residential services by individual and public transport	Accessibility is better when using individual transport, rather than public transport; Residential services are well-distributed (89% of districts with good access), but outpatient services have significant gaps; Entire regions lack outpatient services; Inequalities in access are outlined	Recommends redistributing services geographically, not just expanding the capacity at existing sites and improving public transport links, especially in rural areas	Finding are not national, since Prague is excluded; urban public transport is not included, the focus is on inter-municipality transport only; Accessibility measured at fixed times; distribution within districts is not detailed
Stephanie Stangl, Sebastian Rauch, Jürgen Rauh, Martin Meyer, Jacqueline Müller-Nordhorn, Manfred Wildner, Achim Wöckel and Peter U. Heuschmann, 2021, Germany	Disparities in Accessibility to Evidence-Based Breast Cancer Care Facilities by Rural and Urban Areas in Bavaria, Germany	To evaluate spatial accessibility to evidence-based breast cancer care facilities in Bavaria, Germany, considering urban and rural differences	Bavaria region, Germany - 96 districts; breast cancer patients	accessibility, breast cancer, evidence-based medicine, geographic information science, health care service research	German Census 2011, Bavarian Cancer Registry, BRE-4-MED registry;	ArcGIS, OpenStreetMap	Measured with travel time by car (only) for basic services, specialized services, to nearest facility	Urban areas had better access to breast cancer care facilities than rural areas, especially for: University hospitals (OR = 17.2), Cancer information counselling centers (CICCs) (OR = 9.0), Psycho-oncologists (OR = 7.2), Palliative care and mammography services; Rehabilitation and genetic counseling showed better accessibility in rural areas; Mammography screening had near-complete coverage acros…	Future strategies are needed to deliver high-quality health care to all inhabitants, regardless of residence	Data used in this study are not from the same year (Census (2011) and Cancer Registry (2015)); only car travel was included; Missing or incomplete address data for some facilities; Some facilities may have been missed in the online data search
Claudia Costa, José António Tenedório and Paula Santana, 2020, Portugal	Disparities in Geographical Access to Hospitals in Portugal	To assess whether inequalities in terms of access to a hospital in Portugal have improved over the last 20 years	Portugal, nationwide study across municipalities; Residents of Portugal	geographical accessibility; local scale; municipality; healthcare services; spatial planning; decentralization	Population data from Statistics Portugal (Census 1991, 2001, 2011); TeleAtlas Multinet shapefiles; Central Administration of the Health System data;	ArcGIS 10.5	Population-weighted driving time (in minutes) from each census tract centroid to the nearest Group I (local) hospital, aggregated to the municipality level.	Population-weighted driving time to reference hospitals improved by around 10% (3 minutes) over 20 years, largely due to expansion of high-speed roads; Rural, inland, ageing, and border municipalities still face significantly worse access; By 2011, 93% of the population lived within 30 minutes of a reference hospital	Suggests to the policy-makers to focus investments and services in municipalities with more than 30-minute access times, to encourage partnerships with Spanish hospitals in border areas and to apply population-weighted driving time as a decision-support tool at national and local levels	Includes only travel by car; includes only spatial aspects of accessibility; Relies on data collected every 10 years; geographical accessibility is modelled as a static concept
Amerigo Ferrari, Chiara Seghieri, Andrea Giannini, Paolo Mannella, Tommaso Simoncini, Milena Vainieri, 2023, Italy	Driving time drives the hospital choice: choice models for pelvic organ prolapse surgery in Italy	To explore how travel times, waiting times, and other efficiency- and quality-related hospital attributes influenced the hospital choice of women needing pelvic organ prolapse (POP) surgery in Tuscany, Italy	Tuscany, Italy with 26 health districts; includes all women over 40 years and residing in Tuscany who had a planned hospitalization for receiving Pelvic Organ Prolapse surgery from 2017 to 2019 (final population n=2533); 22 hospitals; population was characterized by nationality (Italian/non-Italian), age class (40–60 / 60–80 / > 80 years), and educational level	Pelvic organ prolapse, Gynecological surgery, Hospital choice, Patient mobility, Discrete choice analysis, Mixed logit model	Hospital discharge records from the Tuscany Regional Health Service	GIS, regional road network - Open Toscana	The main measure of accessibility was travel time to the hospital, calculated as the time spent traveling from the patient's residence to the hospital where they had surgery; Another factor considered was the waiting time for surgery, as longer waiting times were expected to influence hospital choice; Mobility across health districts was measured, with a focus on women traveling to districts with…	The treatment rate for POP surgery in Tuscany varied significantly between health district; The main factors influencing hospital choice were travel times and waiting times, shorter travel times was more important for most of the patients; The elasticity of demand was calculated to assess how sensitive patient choices were to changes in travel and waiting times. A 1% increase in travel time decre…	Improving public transportation options for patients in rural or underserved areas could help mitigate the barriers posed by travel time; The preference for hospitals with shorter lengths of stay and higher intervention volumes suggests that improving hospital efficiency might attract more patients	Missing or incomplete data on patient residence and the specific surgical techniques used; the study lacked detailed socioeconomic data which could provide insights for hospital choice; the findings can only be applied for Tuscany; Possible lack of patient awareness of all available hospital options
Cristiano Pesaresi, Giuseppe Migliara, Davide Pavia, Corrado De Vito, 2020, Italy	Emergency Department Overcrowding: A Retrospective Spatial Analysis and the Geocoding of Accesses. A Pilot Study in Rome	To identify patterns and clusters of emergency room visits across different areas of Rome and assess any disparities or trends in access to healthcare services	Geographic area around the urban hospital Policlinico Umberto I in Rome, Italy; patients who visited the emergency room for non-urgent health issues	dot map; emergency department; emergency room overcrowding; geocoding; GIS applications; Rome; spatial analysis; triage	Data from the GIPSE system (collects demographic and clinical information on patients arriving at emergency rooms) foe 2011;	ArcGIS and STATA 15.1	The study measured accessibility in terms of the number of code white ER visits - Absolute number of visits, Visits per 1,000 residents, Visits per unit of surface area	In 2011, the Policlinico Umberto I emergency room recorded 9,544 "code white" visits (non-urgent cases). The majority (56%) were due to diseases of the nervous system and sense organs, with other causes including traumas, reproductive health, and undiagnosed conditions; Geospatial analysis revealed that the eastern sector of the city had a high concentration of non-urgent visits, hospitals in thi…	GIS and spatial analysis can improve healthcare systems by highlighting areas with excessive non-urgent visits, allowing for better service delivery and resource management and targeted campaigns are needed in high-usage areas to guide people to appropriate healthcare services, such as local clinics or GPs	The data used from 2011 in the study may not reflect current patterns; The findings may not be applicable to other hospitals or regions; some of the records may be incomplete or inconsistent and that could limit the accuracy of results
Matthieu Heidet, Thierry Da Cunha, Elise Brami, Eric Mermet, Michel Dru, Béatrice Simonnard, Eric Lecarpentier, Charlotte Chollet-Xémard, Corinne Bergeron, Mohamed Khalid, Brian Grunau, Jean Marty, and Etienne Audureau, 2020, France	EMS Access Constraints And Response Time Delays For Deprived Critically Ill Patients Near Paris, France	To analyze the relationship between socioeconomic deprivation, Emergency Medical Services response times, and access constraints	2,298 EMS dispatches recorded between July 1, 2016, and July 1, 2017, in the Val-de-Marne department, located just southeast of Paris, France	Emergency medical services, Access, Geospatial data, Socioeconomic deprivation	Observational study, data from the ACCESS-2 EMS registry, geospatial analysis	QGIS, Google Maps API	EMS response time - time from vehicle start to the ambulance's arrival at the scene, time from the ambulance stopping to patient contact	Poor road conditions, inaccessible buildings, and delayed patient contact were more prevalent in deprived areas, contributing to longer EMS response times; Deprivation was linked to higher rates of access barriers, such as multiple-story dwellings and poorly marked addresses; The median EMS response time was 12 minutes, with the vehicle time interval being 9 minutes and patient access time interv…	Public authorities should focus on improving infrastructure maintenance and addressing access barriers in deprived areas, such as ensuring better road signage and improving building accessibility	The findings may not be applicable to other regions or countries, especially those with different urban planning and EMS systems; Due to data limitations, some patient characteristics were not accounted for, which may influence EMS response times and outcomes; Lack of Detailed Patient Information
Julian Schwarz, Jan Hemmerling, Nadja Kabisch, Laura Galbusera, Martin Heinze, Sebastian von Peter and Jan Wolff, 2022, Germany	Equal access to outreach mental health care? Exploring how the place of residence influences the use of intensive home treatment in a rural catchment area in Germany	To analyze the utilization and spatial distribution of inpatient equivalent home treatment (IEHT) versus inpatient psychiatric care within one hospital catchment area using Geographic Information Systems (GIS)	Department of Psychiatry and Psychotherapy of Brandenburg Medical University, Immanuel Hospital Rüdersdorf (IHR), including satellite sites in Strausberg and Fürstenwalde. The catchment area covers 1,550 km² with approximately 240,000 inhabitants; 831 service users (SU) treated between July 1, 2018, and June 30, 2021	Health care access, Health equity, Home-treatment, Crisis resolution teams, Outreach care, Health care planning, Geography, Spatial analysis, Mental health services, Stationsäquivalente Behandlung, StäB	Routine administrative data; Retrospective observational study	Google Maps API, Google Distance Matrix	Travel time and distance from hospital to service users residence	No “Distance Decay” effect for either inpatient or inpatient equivalent home treatment; Accessibility to inpatient equivalent home treatment is more related to geographic clustering and logistical feasibility than distance alone; Institutional and operational factors, like staffing and travel logistics, impact inpatient equivalent home treatment availability	Policy should promote decentralization and flexible caseloads to imrove rural accessibility; Models like Flexible Assertive Community Treatment (FACT) offer promising alternatives for rural implementation	The focus is on only one region in Germany; Not all service users diagnoses were analyzed in detail regarding spatial patterns; About 30% of service users were excluded due to differing treatment models; Estimated direct hospital-to-home travel doesn’t reflect actual IEHT routes
Ana Barragán-Prieto, Soledad Pérez-Sánchez, Francisco Moniche, Roberto Valverde Moyano, Fernando Delgado, Patricia Martínez-Sánchez, Miguel Moya, Juan M Oropesa, Adolfo Mínguez-Castellanos, Inmaculada Villegas , María José Álvarez Soria, Jose Antonio Tamayo Toledo, Carlos de la Cruz Cosme , Rafael Canto Neguillo, Juan Manuel Herrerías Esteban, Daniel José Montero Cobos, Jose Antonio Moreno Muñoz,…	Express improvement of acute stroke care accessibility in large regions using a centralized telestroke network	To quantify changes in stroke patients’ geographic access to specialized evaluation by neurologists and to intravenous acute stroke reperfusion treatments following the rapid implementation of a centralized telestroke network in the large region of Andalusia	Entire population of Andalusia, Spain (approximately 8.3 million people); 64 hospitals in Andalusia, of which 9 could initially provide neurologist-led reperfusion treatment; later expanded to 40 centers with the implementation of a telestroke network	Stroke, telestroke, network	Retrospective data from the Minimum Basic Data Set (CMBD)	Esri ArcGIS, Unified Digital Street Map of Andalucía, Origin-Destination (OD) Cost Matrix, “New Service Area” method	Proportion of population within defined travel time intervals to specialized stroke care	A centralized telestroke network might be a low-cost tool to reduce differences in terms of barriers, resource needs, equitable access, and quality monitoring across different hospitals.	Multidisciplinary work by clinicians, statisticians, and cartographers allows the development of new projects and tools to improve public health services	Data limitations - Aggregated data only, Different data sources for pre- and post-implementation periods; Did not include air transport or consider traffic delays; full economic evaluation was not conducted;
Tom Pierse , Fiona Keogh, Eamon O’Shea and John Cullinan, 2020, Ireland	Geographic availability and accessibility of day care services for people with dementia in Ireland	To assess geographic variation in the availability and accessibility of day care services for people with dementia in Ireland	All day care centres for older people in the Republic of Ireland (urban and rural); Elderly people attending 317 day care centres in Ireland, including those with and without dementia	Dementia, Day care services, Accessibility, Geographic Information Systems (GIS), Health service planning	Primary survey of 317 day care centres; Supplementary data from Cork/Kerry 2016 regional survey; Data on client demographics, dementia status, dependency, and service use	ESRI, ArcGIS, ArcMap v10.2, Spatial analysis of catchment areas (15 km road distance from centre); Analysis of population density	Distance from population centroid of ED to nearest day care centre (threshold: >15 km considered poor access)	There is significant variation across the country in the existing capacity of day care centres to cater for people with dementia. The number of places per 100 persons with dementia in the community varies from 14.2 to 21.3 across Community Health Organisation areas. The study shows that 18% of people with dementia do not live within 15km of their nearest day care centre	GIS methods provide an evidence-based framework for national and regional planning of dementia services and can be used for targeting areas with both poor access and high population need	Incomplete/missing survey data; High demands on staff with limited data collection expertise; Potential over/underestimation of dementia service capacity; Did not consider utilisation rates, waiting times, or service quality; Local nursing home prevalence not factored into population estimates
Eduarda Marques da Costa, Nuno Marques da Costa, Ana Louro, Marcela Barata, 2020, Portugal	“Geographies” of primary healthcare access for older adults in the Lisbon Metropolitan Area, Portugal – a territory of differences	To assess the primary healthcare access for older adults in Lisbon Metropolitan Area	Lisbon Metropolitan Area (LMA) - over 3015km2, formed by 18 municipalities, and has a population of 2,821,876 inhabitants – corresponding to a population density of 936 inhabitants/km2 (2011); Older adults aged 65+ living in the Lisbon Metropolitan Area	Accessibility; Primary Healthcare; Older Population; Network Analysis; Lisbon Metropolitan Area	Mixed-methods approach	GIS-based multimodal transport analysis	Travel time to nearest primary healthcare facility, walking speed of older adults and those with disabilities were considered	Only 30% of the older population live within 15 minutes walking distance from primary healthcare, compared to 40% of the total population; Accessibility decreases with distance from Lisbon city center; Service availability (opening hours) significantly affects practical accessibility—especially in the 2nd ring, where only 40% of the population has coverage based on operating hours; transport moes…	Need for targeted investment in outer rings (particularly the 2nd ring) to reduce disparities in access, transport solutions are crutial in low-density areas	Small sample size of survey (131 individuals); Does not address the quality of care or waiting times; Travel time modeling may not fully capture real-world conditions;
Olivia Jo, Estie Kruger and Marc Tennant, 2020, Scotland, Wales, Northen Ireland	Geospatial analysis of the urban and rural/remote distribution of dental services in Scotland, Wales and Northern Ireland	To address deficits in human resources for oral health data (HROH) in rural and remote areas in Wales, Scotland and Northern Ireland by spatially profiling and modelling the distribution pattern of dental practices according to Health Boards	Scotland, Wales, and Northern Ireland, Entire populations of each nation based on 2011 census data (approx. 10.2 million combined)	Spatial accessibility, NHS dental practices, Rural health, Urban-rural disparities, GIS, Healthcare access	geospatial analysis, 2011 census population data, NHS practice locations from public websites	QGIS 3.6; Geocoding	Proportion of population within 2.5 km, 5 km, and 10 km of a dental practice and Urban and rural stratification of accessibility	Around 97–100% of urban populations live within 2.5 km of a dental practice and only around 18 - 40 % of rural population lives within 2.5 km - significant variety; Disparties were most notable in Western Isles, Shetland, Orkney, and Highland whit the worst access and Greater Glasgow & Clyde and Belfast with the best access	The study outlines the need for better dental policies, especially in Northern Ireland where none exist	Non-uniform rural classifications among countries made direct national comparisons difficult; the study didn't consider road networks or public transport availability or actual travel time; people who live in one area but attend dental practices near work or in neighboring regions were not included; the study did not include data on types of services or workforce composition;
Leonid Todorov , Elena Todorova, 2023, Bulgaria	GIS-based location analysis for hospital site selection: A case study on National Children’s Hospital in Sofia, Bulgaria	To assess the accessibility of six potential sites for a National Pediatric Hospital in Sofia, Bulgaria, using GIS tools, travel time data (including rush hour and free-flow conditions), and public transport access	Sofia, the capital of Bulgaria, with a population of ~1.27 million. Focused on children up to 18 years of age. Nine main city entrances and six proposed hospital sites	geographic information systems, geospatial analysis, transport accessibility, service area, hospital location	Spatial and statistical analysis using Google Maps routing data (travel time with/without traffic), ArcGIS Pro Network Analyst (service areas and isochrones), Geocoded building-level population data (2011 Census), Public transport data	Google Maps (Graph structure & algorithm for routing); ArcGIS Pro Network Analyst (Service Area Analysis, Isochrones); Buffer zones, walking time isochrones, population overlays	Accessibility was measured by driving time (rush hour and free-flow); Service areas (5–90 minute isochrones); Walking time to public transport stops (5, 10, 15 mins); Number of lines/stops/metro/helipads within isochrones	Traffic significantly alters accessibility; central locations suffer during rush hours; Alexandrovska Hospital is most balanced in terms of driving and public transport accessibility; Specialized Clinics for Physio and Kinesitherapy provides fastest access to the most people in dense areas; Peripheral locations are least accessible, especially by public transport; Eastern locations (St. Anna) off…	Accessibility should factor traffic conditions, regional connectivity, and public transport options; Location choice should consider access for both urban and regional populations	Population data is from the 2011 Census, making it potentially outdated; Pedestrian behavior is modeled simplistically; Public transport data is static (as of Dec 2022), may not reflect ongoing changes; Does not account for future infrastructure or demographic changes
Mara Ladu and Ginevra Balletto, 2024, Italy	Health services and Network analysis to assess the spatial accessibility (Sardinia, Italy)	To evaluate spatial accessibility to hospital emergency services in Sardinia using network analysis techniques, in the context of demographic decline, aging population, and internal mobility challenges	Sardinia, Italy (2023 population: 1,578,146). Analysis conducted at regional, provincial (Nuoro, Oristano, Sassari, South Sardinia), and metropolitan (Cagliari) levels. Focus on general population and elderly (65+), with emphasis on post-COVID (2022) conditions	health services; spatial accessibility; network analysis	Descriptive spatial analysis using QGIS; Demographic data from ISTAT (2021-2023); Emergency hospital network data (22 nodes)	QGIS Network Analysis (NA) tools; API; 20-minute isochrones calculated using 50 km/h travel speed; Classification into urban centers (≤20 min) and inner areas (>20 min)	Percentage of population within 20-minute travel time to emergency hospital services by car; Analysis of spatial distribution of population and elderly residents relative to healthcare facility access	66.14% of the regional population lives in urban centers (within 20-minute access), while 33.89% live in inner areas; 35.05% of the elderly population lives in inner areas, indicating vulnerability; highest accessibility: Metropolitan City of Cagliari (MCC) (88.2% urban coverage); Lowest accessibility: Nuoro, Oristano, South Sardinia, where over 60% of the population lives in inner areas; Life ex…	Improved spatial planning needed for aging and declining populations in peripheral areas	Analysis only considers car-based accessibility at a fixed travel speed (50 km/h); Public transport-based accessibility is not detailed; Population data may lag recent changes in migration or fertility patterns
Aletta Boerkoel, Luisa Tischler, Kalina Kaul, Heiko Krause, Ulrike Stentzel, Stefan Schumann, Neeltje van den Berg, Jan de Laffolie2 and CEDNA study group, 2023, Germany	Healthcare service use in paediatric inflammatory bowel disease: a questionnaire on patient and parent care experiences in Germany	To identify which healthcare services were used and whether socio-demographic, geographic or disease related factors have an influence on health service utilisation.	Nationwide study in Germany (Oct 2021–Apr 2022); IBD patients aged 12–17 and parents of children aged 0–17 with IBD; Questionnaires distributed via GPGE-certified centers and the DCCV e.V. (Crohn's and Colitis Patient Association)	Gastroenterology, Health services research, CEDNA-questionnaire, Paediatric inflammatory bowel disease, Patient experience, Parent experience	359 patient and 583 parent responses included; Cross-sectional survey study using structured questionnaires (paper and online); Data analyzed using SAS and JMP; Statistical analysis	ArcGIS Pro 3.1 for spatial analysis and visualization; Service Area Analysis from ArcGIS Online Network Analyst used to calculate driving times to GPGE-certified centers; Travel time bands: under 30 minutes, 30–60 minutes, over 60 minutes	Driving time to nearest GPGE-certified pediatric gastroenterology cente; Comparison of state-level IBD prevalence in <18 population vs. number of specialists	High satisfaction with care (94% patients, 93% parents), despite geographic disparities; Significant inequalities in travel times and access in states like Brandenburg, Lower Saxony, and Mecklenburg-Western Pomerania	Need for better distribution and accessibility of paediatric gastroenterology services, especially in underserved regions; Support for improved reimbursement models to enhance access to non-medical but essential services	Survey responses may overrepresent patients already receiving specialized care; Underrepresentation of rural patients or those not affiliated with GPGE centers/DCCV; Uneven state-level response distribution; Self-reported service use may not accurately reflect actual healthcare utilization; Survey was only available in German
Thea Palsgaard Møller , Annette Kjær Ersbøll, Thora Majlund Kjærulff, Kristine Bihrmann, Karen Alstrup, Lars Knudsen, Troels Martin Hansen, Peter Anthony Berlac, Freddy Lippert and Charlotte Barfod, 2021, Denmark	Helicopter emergency medical services missions to islands and the mainland during a 3-year period in Denmark: a population-based study on patient and sociodemographic characteristics, comorbidity, and use of healthcare services	To characterize patient and sociodemographic factors, comorbidity and use of healthcare services for patients with Helicopter Emergency Medical Services missions to islands versus mainland	Denmark; includes mixed urban, semi-rural, and rural areas with 78 inhabited islands, of which 45 lack road connection to the mainland. Study includes all HEMS missions with patient encounters (N = 5,776) from a nationwide dataset	Helicopter Emergency Medical Services, rural healthcare access, sociodemographic disparities, GIS, air ambulance, equity in healthcare	Descriptive study; data from HEMS registry; interhospital transfers, aborted/rejected missions, test cases are excluded;	QGIS version 3	Helicopter Emergency transport is the only option for many Danish islands, accessibility is measured by this method of transportation	HEMS missions to islands count for 17.7% of HEMS missions and 90.2% of island missions result in patient transport. The island patients encountered by HEMS are less severely diseased or injured and interventions are less frequently performed. Residing island patients are older than mainland patients and have lower socioeconomic position, more comorbidities and a higher use of health care services…	Need for policy evaluation of resource allocation to ensure equal access	Only included missions with patient contact; non-contact missions excluded; Limited generalizability to other countries due to specific Danish healthcare structure; Mortality outcomes not assessed; healthcare need or health-seeking behavior are not adjusted; tourist and resident island patients are not fully stratified
Nicola Nante, Giovanni Guarducci, Carlotta Lorenzini, Gabriele Messina, Flavia Carle, Simona Carbone and Andrea Urbani, 2021, Italy	Inter-Regional Hospital Patients’ Mobility in Italy	To analyze inter-regional healthcare mobility in Italy, specifically focusing on hospitalizations for acute cases between 2013 and 2017.	The study population comprised Italian patients who were hospitalized for acute conditions between 2013 and 2017; Data was gathered from the Database of Hospital Discharge Cards (HDCs) of the Ministry of Health; The focus was on Italian residents, excluding patients from other countries or foreign nationals receiving care in Italy	patients’ mobility; Italian National Health Service (NHS); Gandy’s Nomogram; regional hospital networks	Secondary data from hospital discharge records for acute hospitalizations; Demand Satisfaction Index (IDSI), Attraction Index (AI), Escape Index (EI), Attraction Absorption Index (AAI), and Escape Production Index (EPI)	Quantum GIS (QGIS) software (version 2.16.3)	Key mobility indices used in the study were aimed at assessing the accessibility of healthcare services across regions	Some regions had a higher proportion of patients treated under the ordinary hospitalization regime (Lombardy, Emilia-Romagna) while others preferred the day hospital regime for patients from other regions (Veneto, Friuli-Venezia Giulia); Major Diagnostic Categories (MDCs) showed that musculoskeletal, cardiovascular, and nervous system diseases were among the most common reasons for inter-regional…	The findings emphasize the need for a "Plan to Stop" passive mobility, which could be addressed by strengthening regional healthcare services to reduce the necessity for patients to seek care outside their home regions; Policymakers could focus on reducing unnecessary inter-regional mobility, especially for low- to medium-complexity services	The HDCs data had long latency periods, which might affect the timeliness of the information; the study did not analyze the economic implications of mobility or the financial impact of "attractions" and "escapes";
Giovanni Guarducci, Gabriele Messina, Simona Carbone, Andrea Urbani and Nicola Nante, 2022, Italy	Inter-Regional Patients’ Migration for Hospital Orthopedic Intensive Rehabilitation: The Italian Experience	To analyze inter-regional mobility for hospital orthopedic intensive rehabilitation in Italy from both an epidemiological and financial perspective	The study used data from the Hospital Discharge Cards (HDCs) database of the Italian Ministry of Health, focusing on patients hospitalized for intensive rehabilitation in the Major Diagnostic Category (MDC) 8, which includes diseases of the musculoskeletal system and connective tissue; Data from 2011 to 2019 were analyzed, with specific exclusions (e.g., patients from other states or admissions t…	patient’s mobility; Gandy’s Nomogram; intensive orthopedic rehabilitation; health policy; health services quality and financing; Italian National Health Service; Italian regions; GIS	Gandy’s Nomogram; epidemiological analysis; financial evaluation; Financial mobility flows were quantified using Attraction Absorption Index (AAI) and Escape Production Index (EPI)	Quantum GIS (QGIS)	The study measured accessibility using Gandy’s Nomogram to quantify mobility patterns and the Attraction and Escape indices to quantify financial mobility flows between regions	Only six regions (Piedmont, Lombardy, A.P. of Trento, E. Romagna, Umbria, and Abruzzo) maintained a positive balance of attraction over escape, indicating they could satisfy the care needs of their residents; Other regions, particularly in the South, experienced increased escapes; Regions with positive epidemiological balances (more attractions than escapes) generally saw positive financial balan…	Policymakers should focus on enhancing healthcare services in regions with negative trends in both attraction and financial balance to reduce the economic drain caused by patient migration	The analysis did not account for proximity mobility (patients migrating due to proximity to regional borders), which may also impact the financial and care access landscape; The small size of certain regions and their corresponding low population sizes might impact the study's findings in terms of resource allocation and healthcare accessibility
Michael Chang & Matt Hobbs, 2024, England	Location, location, location: understanding the geography of health policies in local spatial plans in England	To evaluate how local authorities in England incorporate health considerations into their planning systems	The study focused on English local authorities (LAs), analyzing local plans adopted between 2012 and 2023. Local authority characteristics, such as rural-urban classification, political majority, and deprivation levels, were key factors in understanding the variations in health integration in planning	Local plans; healthy planning; spatial planning; public health; health geography	data from health census of local authority plans across England	ArcGIS, StoryMap	Accessibility measure was based on rural-urban categories to identify geographic settings; Index of Multiple Deprivation	A higher proportion of health-related policies, such as those related to greenspaces and active travel, were found in urban areas; Around 19.4% of LAs conducted a HIA on their local plans, with a tendency for urban areas and those with Labour-majority councils to have a higher likelihood of performing HIAs; Deprived areas showed a higher tendency to have Health Food and Travel Area (HFTA) policie…	The use of GIS in mapping health policies could enhance the targeting of interventions in areas with greater health needs, especially in deprived or rural regions.	Data Inconsistency - not all local authorities had comprehensive health policies; Although the study included both urban and rural areas, there were some inconsistencies in the policy coverage across different geographies
Carmen Guida, Gerardo Carpentieri and Houshmand Masoumi, 2022, Italy	Measuring spatial accessibility to urban services for older adults: an application to healthcare facilities in Milan	To propose and apply an Elderly-oriented Multimodal Two-Step Floating Catchment Area (EM2SFCA) methodology that measures spatial accessibility to primary healthcare services for elderly people, taking into account age-related mobility limitations and multimodal transport options in urban settings	Urban context of Milan, including Central, Semi-central, Peripheral, and Sub-urban areas; Elderly residents of Milan, Italy, aged 65 and over, categorized into three age groups (65–69, 70–74, and 75+)	City, Accessibility, Elderly people, Land-use, Transit, Health care facilities	spatial analysis; secondary data; Multimodal transport data (walking + public transport)	ArcGIS, OpenStreetMap, GTFS (ATM Milan); OD matrix	Accessibility is measured by the individual mobility limitations	Elderly populations in peripheral and semi-central Milan face significantly lower accessibility to primary healthcare; Over 50% of elderly in suburban areas live in zones with poor accessibility; Critical neighbourhoods with low accessibility identified, aiding targeted intervention	Provides actionable insights for urban and healthcare planning about recource rellocation, infrastructure improvements; Promotes accessibility-focused urban planning to address inequality among vulnerable populations	The population data is from 2011 Census and is outdated; the walking behavior was not specific for Milan, it was derived from literature; walking and public transport were included, but private transport was excluded;
Liliana Dumitrache, Mariana Nae, Gabriel Simion and Ana-Maria Taloș, 2020, Romania	Modelling Potential Geographical Access of the Population to Public Hospitals and Quality Health Care in Romania	To explore and quantify the potential geographical access of the Romanian population to public hospitals	Romania - nationwide; aging population;	potential geographical access; health care; public hospitals; Romania	Quantitative, spatial analysis; Population data from Romanian National Institute of Statistics; Hospital data from Romanian Ministry of Health and DRG systems	Google Maps Distance Matrix API	Travel time by car from centroid of each settlement to the nearest hospital	80% of the population can reach a hospital in <30 min; 0.1% have no road access; Only 29.2% live within 30 min of category I/II hospitals; 3.5 million people require >120 min; Mountain regions and rural zones suffer most	Identifies critical underserved areas for targeted health investment; results support decentralized planning and health policy reform; Encourages integrating transportation and health service planning	Incomplete hospital activity data; National-level analysis may mask intra-regional/local disparities; One-time travel data collection; Assumes access by private car; Assumes equal behavior in using nearest hospital
Patricia Blatnik and Štefan Bojnec, 2023, Slovenia	Optimal Network of General Hospitals in Slovenia	To determine the optimal network of general hospitals in Slovenia	All residents of Slovenia; analysis focused on settlements with ≥5000 inhabitants and accessibility by private vehicle	General hospitals, healthcare access, location–allocation, MA-model, GIS, hospital network, travel time, accessibility modeling	spatial; MA-model (Maximize Attendance model)	ArcGIS 10.9 with Network Analyst; OpenStreetMap;	Travel time in a private vehicle (30, 45, 60 minutes)	12 existing hospitals cover around 84.3% of population within 30 min; optimized locations cover 84.6%; With 45-min access, optimal network covers ~96.9%; Some hospitals should be relocated or reorganized	Offers data-driven solutions to improve access and reduce costs; Supports health reform by providing models for resource-efficient planning while maintaining service accessibility	The focus is only on geographic (not financial or clinical outcome-based) accessibility; does not include public transport access
Line Flytkjær Virgilsen , Line Hvidberg and Peter Vedsted, 2020, Denmark	Patient’s travel distance to specialised cancer diagnostics and the association with the general practitioner’s diagnostic strategy and satisfaction with the access to diagnostic procedures: an observational study in Denmark	To examine whether a patient’s travel distance to the first diagnostic facility for cancer influences the general practitioner's (GP’s) diagnostic strategy and satisfaction with diagnostic investigation availability and waiting time	Denmark, nationwide study; patients aged 30-99 with incident cancer diagnoses between July 1 and December 20, 2016 (n=3155)	Cancer diagnosis, travel distance, GP diagnostic strategy, accessibility, GIS, healthcare access	registry (Danish National Patient Register, National Health Insurance Service Register, Civil Registration System) and questionnaire (GP questionnaires based on medical records) data; observational study;	ArcGIS Network Analyst; Calculated road travel distance from patient residence to first diagnostic facility; Patients with travel distances >100 km were excluded to remove outliers	By road travel distance	When GPs did not suspect cancer or serious illness at first presentation, there was an insignificant tendency that patient’s travel distance to the first diagnostic cancer investigation was associated with the GP using ‘wait-and-see’ or ‘medical treatment’ as initial diagnostic strategy. Furthermore, when the patient’s travel distance to the first specialised diagnostic facility exceeded 49 km, l…	Findings could support more decentralized or mobile diagnostic services to reduce geographic disparities, also improving coordination and communication between primary and secondary care may reduce dissatisfaction and diagnostic delay	GPs included only if patients consented; Based on 3-month pre-diagnosis window; some early investigations might be missed; Lack of data on specific diagnostic tools accessible to individual GPs
Wojciech Kisiała, Izabela Rracka and Katarzyna Suszyńska, 2022, Poland	Population Access to Hospital Emergency Departments: The Spatial Analysis in Public Health Research	To explain the level of spatial accessibility of Hospital emergency departments and its changes as a result of organizational and spatial transformations of Hospital emergency departments’ networks in Poland	Nationwide, Poland; Entire Polish population, analyzed at the commune and regional levels	access to health care, health care services, hospital emergency departments, spatial analysis, public health management	spatial analysis using two time points (2011 and 2021); EMS regional action plans; National Health Fund (NHF) contracts	ArcGIS; Population-weighted average distance calculations; Measurement of straight-line distance between commune centers and nearest HEDs; Comparative spatial analysis over a 10-year period	Population-weighted Euclidean distance to nearest HED	The national average distance has decreased from 11 km to 10.4 km; Population within 10 km of HED has increased by 2.1 percentage points; Highest Accessibility (2021): Łódzkie (7.9 km), Mazowieckie (8.7 km); Lowest Accessibility (2021): Zachodniopomorskie (16.6 km); Regions with greatest improvement and decline were also outlined	Planners should focus future HED locations on underserved peripheral areas and mind the fact that rural areas require strategic support to maintain service coverage; Both spatial and operational aspects are crucial	The study used Euclidean (straight-line) distance, which may underestimate real travel times due to road networks and terrain; Focuse only on spatial accessibility, not actual utilization, quality, or availability of services; Lack of standardization in regional EMS planning; Did not include trauma centers or specialized departments unless they were part of HEDs
Danny van Steijn, Juan José Pons Izquierdo, Eduardo Garralda Domezain, Miguel Antonio Sánchez-Cárdenas and Carlos Centeno Cortés, 2021, EU	Population’s Potential Accessibility to Specialized Palliative Care Services: A Comparative Study in Three European Countries	To evaluate and compare geographic accessibility to specialized palliative care services in Ireland, Spain, and Switzerland	Ireland, Spain, Switzerland; Entire national territories, with detailed analysis at sub-national levels - counties, municipalities; General population	Europe; equity; geographical accessibility; palliative care	Comparative cross-national study; data from 2019 national palliative care directories and national statistics agencies	ArcGIS Pro with Network Analysis tools; Service area modeling based on driving time intervals (0–30, 30–60, 60+ minutes);	Driving time to the nearest specialized palliative care service with key intervals <30 minutes, 30–60 minutes, >60 minutes	Majority of populations live within a 30-min drive: Switzerland: 95%, Ireland: 84%, Spain: 79%; Spain has the most underserved areas: over 9.6 million people >30 minutes away; Regional inequalities: Spain: Inner regions (Castilla-La Mancha, Castilla y León) have poor access, Ireland: Western and northern counties are underserved, Switzerland: Mountainous cantons like Grisons and Valais are unders…	Results can inform national health planning and resource allocation, highlight the need for targeted interventions in underserved regions and demonstrate the usefulness of GIS and dasymetric mapping in health accessibility studies	Possible outdated/inaccurate service directories; Differences in definitions of “specialized palliative care services”; Based on total population, not individuals with palliative care needs; Simplified to car-based travel time only; Network dataset parameters not fully transparent
J. Bauer, D. Klingelhöfer, W. Maier, L. Schwettmann and D. A. Groneberg, 2020, Germany	Prediction of hospital visits for the general inpatient care using floating catchment area methods: a reconceptualization of spatial accessibility	To analyze and predict inpatient hospital visits for major medical specialties in Germany	National level, Germany; 1 km × 1 km grid cells (excluding non-car-accessible areas like water or forests); included specialities are surgery, internal medicine and neurology	Spatial accessibility, Floating Catchment Area (FCA), Gravity model, GIS, Health care	1 km² grid cells for uniform geographic analysis; Hospital locations and bed counts (2017), German Federal Statistical Office;	ArcGIS Pro 2.4, Integrated FCA, Modified Two-Step FCA (M2SFCA), Enhanced Two-Step FCA (E2SFCA); Benchmark method	Predicted hospital visits (V) calculated by weighting the need for health care by the hospital's capacity and distance-based decay function; Hospital beds used as a proxy for hospital attractiveness (capacity)	Findings show geographic patterns of disease burden; All three FCA methods (iFCA, M2SFCA, E2SFCA) showed strong, significant correlations with actual hospital visits with M2SFCA often performing best; For emergency diagnoses (femoral fracture, stroke), closest hospital approach predicted hospital visits more accurately	Findings demostrate that FCA methods are promising tools for healthcare planning and could influence future outpatient sector regulations, the need for better measure of hospital attractiveness;	the study doesn’t capture all factors influencing hospital choice; FCA methods are less suitable for emergency care, limiting their application scope; Population and hospital data reflect one point in time and do not account for daily or weekly population movements
Christos Gogos, Eleni Papadopoulou, Ioannis D. Doukas, Magda Tsolaki, 2022, Greece	Regional Distribution Disparities of Healthcare Resources in Greece	To investigate spatial disparities in the distribution of healthcare resources across Greece, exploring variations by region and assessing the extent of inequalities in infrastructure and human resources	Entire Greek territory, divided into 13 Regional Units; Data covers hospitals, primary health care centers, human resources (physicians, dentists, physical therapists); Focus on both urban/metropolitan regions and remote/mountainous/island areas.	health services, spatial disparities, access, health care utilization	Secondary data from Hellenic Statistical Authority (ELSTAT), Eurostat, OECD, WHO; Analysis of hospitals, hospital beds, health centers, healthcare professionals (physicians, dentists, physical therapists)	ArcMap 9.3, Greek Geodetic Reference System 1987 (GGRS'87)	Distribution of healthcare facilities and workforce per region	269 hospital units nationwide (down 13% since 2010 due to mergers); 35% of hospitals and over 60% of hospital beds concentrated in Attica and Central Macedonia (Athens and Thessaloniki metro areas); Remote, mountainous, and island regions have significant shortages of facilities and qualified staff; Primary health care centers unevenly distributed; Physical therapists similarly concentrated in ur…	Need for targeted regional health policy to address spatial inequalities and decentralize healthcare resources	Data combined both public and private healthcare resources without distinction, limiting assessment of public sector inequalities; Human resource data excludes detailed information on nursing staff due to lack of updated official data; Focus limited to clinical professionals
S. Rauch , H. Taubenböck, C. Knopp and J. Rauh, 2021, Germany	Risk and space: modelling the accessibility of stroke centers using day- & nighttime population distribution and different transportation scenarios	To assess the spatial accessibility of stroke centers by modeling travel times under various traffic scenarios and population distributions, highlighting disparities in emergency care access.	Residents of the Münster district in Germany, with analyses considering both day and nighttime population distributions to capture temporal variations in accessibility	Spatial accessibility, stroke centers, GIS, emergency care, travel time modeling, day-night population distribution, traffic scenarios	A GIS-based modeling study utilizing: Disaggregated population data at the building level for both day and night scenarios.; Road network data to simulate travel times.; Eight different traffic speed scenarios to reflect varying transportation conditions.	ArcGIS 10.6 with Network Analyst was used to model travel times and 30-minute isochrones based on disaggregated day/night population data and multiple traffic scenarios.	Accessibility was measured as the travel time by car from population locations to the nearest stroke center, with a focus on the proportion of the population that could reach a center within 30 minutes, under various traffic speed scenarios and for both daytime and nighttime population distributions.	Accessibility varied by time of day and traffic; up to 18.1% couldn’t reach a stroke center within 30 minutes; rural areas had significantly lower access than urban areas.	Emergency care planning should account for time-dependent accessibility; policies should target improved access in rural areas; solutions may include better transport infrastructure or mobile stroke units.	The study is limited to one region; traffic scenarios are modeled, not observed; other access barriers like socioeconomic factors or transport availability were not considered.
Łukasz Lechowski and Angelika Jasion, 2021, Poland	Spatial Accessibility of Primary Health Care in Rural Areas in Poland	To assess the spatial accessibility of primary healthcare (PHC) facilities in rural areas of Poland using spatial analysis and GIS tools	Rural statistical localities across Poland	GIS; primary health care; rural areas; spatial accessibility; spatial autocorrelation	The study utilized data from the National Health Fund, Central Statistical Office, National Register of Geographic Names, and OpenStreetMap. Spatial analyses were conducted to model distances from rural localities to the nearest PHC facilities	network analysis to calculate road distances, analyzed the characteristics of normal point distribution, applied the Theil index to measure inequality, and conducted spatial autocorrelation to identify clusters of poor accessibility	Accessibility was measured by calculating the average road distance from rural localities to the nearest PHC facility, which was approximately 5 km. Over 70% of these distances were within one standard deviation of the mean.	Better access to PHC facilities was observed in the southern and central parts of Poland; northern and eastern regions, as well as border areas, exhibited lower accessibility; specific areas with significant shortages included the borders of Greater Poland with Kuyavian-Pomeranian Voivodeship, Lodz Voivodeship, Masovian and Swietokrzyskie Voivodeships, the ring surrounding Warsaw, and the Pomeran…	The findings can inform the development of strategies to improve the accessibility of primary care facilities in rural areas, potentially guiding resource allocation and infrastructure development	The study focused solely on spatial accessibility and did not account for other factors such as service quality, availability of transportation, or socioeconomic variables that may influence access to healthcare.
Verónica González‑Iglesias, Isabel Martínez‑Pérez, Valentín Rodríguez Suárez and Ana Fernández‑Somoano, 2023, Spain	Spatial distribution of hospital admissions for asthma in the central area of Asturias, Northern Spain	To analyze the spatial distribution and identify patterns of urgent hospital admissions for asthma in the central municipalities of Asturias, Spain, between 2016 and 2018.	Residents of the central area of Asturias	Asthma; spatial distribution; hospital admissions; GIS; smoothed relative risk; spatial autocorrelation	A retrospective observational study utilizing data on urgent hospital admissions for asthma and status asthmaticus from public hospitals between 2016 and 2018	The study employed Geographic Information System (GIS) tools to calculate standardized admission ratios (SAR), smoothed relative risks (SRR), and posterior risk probabilities (PP) for each census tract. Spatial trend analyses, global Moran's I for spatial autocorrelation, and Anselin Local Moran's I for cluster and outlier detection were conducted	Not directly assessed; the focus was on spatial distribution and clustering of asthma-related hospital admissions.	Asthma hospital admissions were higher in northern municipalities like Avilés, Gozón, and Corvera de Asturias; spatial analysis revealed significant high-risk clusters; lower admission rates were observed in southern areas such as Oviedo and Siero	The findings highlight spatial inequalities in asthma-related hospital admissions, suggesting the need for targeted public health interventions and resource allocation in high-risk areas.	The study’s limitations include lack of causal inference, absence of individual-level confounder data (e.g., smoking, obesity), and potential misclassification due to using residence-based exposure.
Ludivine Launay, Fabien Guillot, Mohand Medjkane, Guy Launoy and Olivier Dejardin, 2024, France	Spatial Accessibility to Primary Care in Metropolitan France: Results Using the SCALE Spatial Accessibility Index for All Regions	To assess the spatial accessibility of primary healthcare services across metropolitan France using the SCALE Spatial Accessibility Index.	Residents of metropolitan France, encompassing all administrative regions.	Spatial accessibility; primary care; SCALE index; geographic disparities; healthcare access.	A cross-sectional study utilizing national healthcare data to compute the SCALE Spatial Accessibility Index, which measures the accessibility of primary care services at a fine geographic scale.	The study employed Geographic Information System (GIS) tools to calculate the SCALE index, incorporating factors such as travel time to healthcare providers, provider availability, and population demand.	Measured using the SCALE Spatial Accessibility Index, which accounts for both the supply of primary care providers and the demand from the population, adjusted for travel impedance.	The study revealed substantial geographic inequalities in primary care access across metropolitan France, with notably lower accessibility in rural and peri-urban regions compared to urban areas.	The findings underscore the need for targeted healthcare policies to address regional disparities in primary care access, suggesting that the SCALE index can be a valuable tool for policymakers in resource allocation and planning.	The study's limitations include potential inaccuracies in travel time estimations and the exclusion of non-spatial factors such as socioeconomic status and healthcare quality, which may also influence accessibility.
Jacob Hassler, Vania Ceccato, 2021, Sweden	Socio-spatial disparities in access to emergency health care—A Scandinavian case study	To investigate spatial and socioeconomic disparities in access to emergency health care (EHC) across southern Sweden.	Residents of southern Sweden, encompassing both urban and rural areas.	Emergency health care; spatial accessibility; GIS; socioeconomic disparities; rural health;	A cross-sectional study utilizing 2018 data, including demographic and socioeconomic information, to assess EHC accessibility.	Geographic Information System (GIS) network analysis was employed to calculate travel times to EHC facilities. Analysis of variance (ANOVA) tested differences between urban and rural areas, and negative binomial regression assessed associations between accessibility and socioeconomic/demographic factors.	Measured by travel time to the nearest EHC facility, with most areas served within one hour; however, disparities existed based on location and socioeconomic factors.	Areas with higher proportions of older adults, particularly in remote rural regions, had poorer access to EHC; socioeconomic factors such as education, income, and proximity to ambulance stations influenced accessibility, though not always as anticipated.	The study highlights the need for targeted policies to improve EHC access in underserved areas, considering both geographic and socioeconomic factors to ensure equitable healthcare delivery.	The study's limitations include potential inaccuracies in travel time estimations and the exclusion of non-spatial factors such as healthcare quality, which may also influence accessibility.
Liliana Dumitrache, Mariana Nae, Gabriel Simion, Cristian Cazacu, 2023, Romania	Geographic maldistribution of the physician workforce in Romania: urban-rural divide and need for better planning and retention strategies	To analyze the spatial distribution of physicians in Romania, highlighting urban-rural disparities and identifying factors contributing to workforce imbalances.	Physician workforce across Romania, with a focus on urban versus rural areas.	Physician workforce; geographic maldistribution; spatial distribution patterns; urban-rural divide; healthcare system	The study utilized national data on physician distribution, employing statistical analyses to assess disparities and patterns in workforce allocation.	Gini coefficient calculations and Moran’s I index were used to quantify inequalities and spatial autocorrelation in physician distribution across regions.	Assessed indirectly through the physician-to-population ratio, highlighting areas with insufficient medical coverage, particularly in rural regions.	Significant disparities exist in physician distribution, with higher concentrations in urban and western regions and shortages in rural and eastern areas; spatial analyses revealed clusters of both high and low physician densities.	The findings underscore the need for targeted policies to retain medical graduates, address dual practice issues, and implement strategic workforce planning to ensure equitable healthcare access.	The study may be limited by the availability and granularity of data on physician distribution and does not account for factors such as healthcare quality or patient outcomes.
Alexandra Cioclu , Liliana Dumitrache , Alina Mareci and Mariana Nae, 2024, Romania	Tackling Cardiovascular Care Deserts in Romania: Expanding Population Access in Underserved Areas	To identify and address disparities in access to cardiovascular care across Romania by mapping underserved areas and proposing strategies to improve healthcare accessibility.	Residents of Romania, with a focus on regions lacking adequate cardiovascular healthcare services.	Cardiovascular care; healthcare accessibility; underserved areas; Romania; spatial analysis.	The study utilized national healthcare data to assess the distribution of cardiovascular services and identify regions with limited access.	Geographic Information System (GIS) tools were employed to map the spatial distribution of cardiovascular care facilities and analyze accessibility gaps across different regions.	Assessed by evaluating the geographic distribution of cardiovascular care facilities relative to the population, identifying areas with limited or no access to essential services.	Significant disparities in cardiovascular care accessibility were found, with certain regions identified as "care deserts" lacking sufficient healthcare services; these areas were predominantly rural and economically disadvantaged.	The findings underscore the need for targeted healthcare policies to address regional disparities, including the establishment of new facilities, deployment of mobile clinics, and investment in telemedicine to enhance access in underserved areas.	The study may be limited by the availability and granularity of data on healthcare facility distribution and does not account for factors such as healthcare quality or patient outcomes.
Joanna Bolanowska, Ewa Dębińska, Marta Dmytryshyn, Kamil Maciuk, 2024, Poland	The Application of GIS Tools in Emergency Rescue in Sustainable Goals Achieving	To evaluate how Geographic Information System (GIS) tools can optimize the location and routing of Emergency Medical Teams (EMTs) to enhance response times and contribute to sustainable development goals.	Regional emergency medical services infrastructure	Emergency; GIS; hot spots; optimization; spatial analysis; sustainability; sustainable development; sustainable transportation; transport; logistics	The study utilized spatial analyses to assess the availability and distribution of medical services, particularly EMTs, and examined how GIS tools can inform strategic planning and operational decisions.	GIS-based spatial analysis was employed to identify optimal locations for EMT stations and to determine efficient routes for emergency response, aiming to minimize response times and improve service coverage.	Assessed through the analysis of travel times and distances for EMTs to reach incident locations, emphasizing the importance of strategic placement and routing to ensure timely emergency care.	GIS-based spatial analysis improves emergency response by optimizing the location and routing of medical teams, enhancing regional health security and contributing to sustainable development goals.	The study underscores the necessity of integrating GIS tools into emergency medical service planning to optimize facility locations and response routes, thereby improving response times and aligning with sustainability objectives.	The study may be limited by the availability and granularity of data on emergency incidents and response times, and it does not account for factors such as resource constraints or real-time traffic conditions.
Jacob Hassler, Tobias Andersson Granberg, Krisjanis Steins and Vania Ceccato, 2024, Sweden	Towards more realistic measures of accessibility to emergency departments in Sweden	To evaluate how the use of dynamic population data, as opposed to static data, affects the assessment of accessibility to emergency departments (EDs) in Sweden	The study focuses on the population of Sweden, analyzing accessibility to EDs across various regions, with particular attention to urban and rural differences.	Accessibility; Dynamic population data; Emergency health care; Spatiotemporal analysis;	A GIS-based network analysis was conducted to calculate population accessibility to EDs, comparing results derived from static population data with those from temporally dynamic population data	The study utilized Geographic Information System (GIS) tools to perform network analyses, assessing travel times to EDs and evaluating how different population data sources influence accessibility measurements.	Accessibility was measured by calculating travel times to the nearest EDs, incorporating both static and dynamic population data to identify variations in accessibility assessments.	Conventional measures using static population data tend to underestimate population sizes, particularly in rural areas and smaller ED catchment areas, especially during summer vacation periods; this underestimation can lead to inequitable resource distribution	The findings suggest that relying solely on static population data for planning ED services may result in misallocation of resources; incorporating dynamic population data can lead to more equitable and effective emergency healthcare planning.	The study may be limited by the availability and accuracy of dynamic population data and does not account for other factors influencing ED accessibility, such as transportation infrastructure or service capacity.
Eduarda Marques da Costa, Ana Louro, Nuno Marques da Costa, Mariana Dias and Marcela Barata, 2022, Portugal	Walking Accessibility to Primary Healthcare Services: An Inequity Factor for Olders in the Lisbon Metropolitan Area (Portugal)	To assess walking accessibility to primary healthcare services for older adults in the Lisbon Metropolitan Area (LMA) and examine its role as a factor of inequity in promoting age-friendly environments.	Older adults residing in the Lisbon Metropolitan Area, Portugal.	Walking accessibility; primary healthcare; older adults; Lisbon Metropolitan Area; age-friendly environments; spatial inequity.	The study combines a supply-side approach, analyzing service catchment areas based on walking distance, with a demand-side approach through surveys to understand older adults' healthcare access patterns.	Geographic Information System (GIS) tools were utilized to map and analyze the spatial distribution of primary healthcare services and their accessibility on foot for the older population.	Assessed by evaluating walking distances to primary healthcare facilities, considering factors such as land use patterns, settlement structures, and individual mobility constraints.	Discrepancies exist between potential walking accessibility and actual healthcare utilization among older adults; factors such as personal mobility limitations, negative perceptions of the environment, and insufficient care support influence access, leading to spatial inequities.	The study highlights the need for flexible service delivery models and transportation solutions tailored to older adults' needs, aiming to promote more inclusive, age-friendly, and health-supportive environments in urban planning.	The study may be limited by the availability and granularity of data on individual mobility patterns and does not account for all personal factors influencing healthcare access decisions.
Francesca Ferré, Chiara Seghieri, Sabina Nuti, 2023, Italy	Women's choices of hospital for breast cancer surgery in Italy: Quality and equity implications	To investigate the factors influencing breast cancer patients’ hospital choice for surgery in Tuscany, focusing on how individual characteristics	Tuscany, Italy (population > 3.7 million); 3314 women aged 18+ with a principal or secondary diagnosis of malignant breast cancer undergoing surgery in public hospitals; women were characterized by age, education and residence; Hospitals performing less than 5 surgeries/year and residents of Elba Island were excluded	Breast cancer, Patient choice, Socioeconomic conditions, Quality of care, Mixed logit models	Retrospective observational study; Volume, waiting times, quality indicators hospital data	ArcMap 10.3.1; Open Toscana; Origin-Destination (OD) matrix	Accessibiliti was measured by travel time and waiting time	Travel distance significantly deterred hospital selection, especially among less educated; Longer waiting time was easier to accept especialy among younger and more educated women; Higher education correlated with preference for high-quality care and willingness to wait or travel further and older women less sensitive to waiting times and quality indicators; Hospital choice more sensitive to trav…	The health system should strengthen the regional breast cancer network, improve accessibility to high-performing hospitals through transportation subsidies or decentralized specialist services and address horizontal inequalities in care action based on age and education	No information about tumor stages and socioeconomical factors of the women, which may affect the choice for hospitals; the role of the physicians or any kind of informal influence is not included; findings are specific to Tuscany and may not generalize to regions with different healthcare structures or patient mobility rates; differences in hospital coding practices may affect the quality indicat…
Łukasz Lechowski & Angelika Jasion, 2021, Poland	Spatial Accessibility of Primary Health Care in Rural Areas in Poland	To assess the spatial accessibility of primary healthcare facilities in rural areas of Poland and identify shortage areas with the worst access to primary care	Rural statistical localities in Poland (41,603 rural localities)	Primary healthcare, spatial accessibility, rural health	Quantitative, Spatial Analysis/ primary data	2SFCA method, E2SFCA method, Python GeoPy package, OpenStreetMap (OSM) data, ArcGIS, Theil index, Moran’s I index, Kernel Density function	Limited access to primary healthcare facilities in rural regions	Large regional variations in access; areas of inequality in spatial accessibility identified; high population density correlates with worse access to primary care	Can inform strategies to improve primary healthcare access in rural areas, guide municipal authorities in policy development	Issues with data accuracy (e.g., geocoding errors, OSM road network classification errors, lack of registration in suburban areas), border effects not included in analysis
Gao, Fei, Languille, Clara, Karzazi, Khalil, Guhl, Mélanie, Boukebous, Baptiste, Deguen, Séverine, 2021, France	Efficiency of fine scale and spatial regression in modelling associations between healthcare service spatial accessibility and their utilization	To investigate the impact of spatial accessibility to primary and secondary healthcare services on length of hospital stay ,and the efficiency of using a geospatial approach to model this relationship	75 + population of the Nord administrative region of France	Primary and secondary healthcare, fine scale and spatial regression, spatial accessibility, elderly population	Quantitative, Spatial Analysis/ primary data	E2SFCA method, French national hospital activity database, Ordinary least , spatial autoregressive, geographically weighted regression, Spatial statistical methods	No information about primary care service utalization though it was included hospital and primary healthcare service spatial accessability; some data were only available at the French geographic code unit level and were disaggregated to the IRIS level (sub-municipal French census block group level) in a homogeneous way	Multiple spatial scales and regression models were used in this study.(OLS, SAR, GWR)* in order to observe the spatial non-stationarity and spatial autocorrelation. Furthermore, this allowed to obtain results on both local and global level. At a global level the results revealed a negative association between LOS** and spatial accessibility to GPs and physiotherapists meaning that better spatial …	The findings in this study could bring important information for public healthcare policies, hospital decision-making and healthcare resource allocation	The studied indicator (length of stay) could be influenced by other factors (disease severity, type, treatment etc.) which were not included in the study on the relationship between length of hospital stay and spatial accessability; limited number of socio-economic variables; data may not reflect the associations at the individual level within the territory;
Ossi Kotavaara, Aleksi Nivala, Tiina Lankila, Tiina Huotari, Eric Delmelle, Harri Antikainen, 2021, Finland	Geographical accessibility to primary health care in Finland–Grid-based multimodal assessment	To demonstrate the possibilities of openly available public transport data for carrying out accessibility analyses, and provide understanding of the differences in geographic accessibility to a range of primary health care services between demographic groups	Total of 321,600 inhabited 250 m × 250 m grids cells in Finland; population is divided in different age groups (children 0–6 years, teenagers 15–17 years, and elderly ≥65 years) and information about car ownership is also added for households	Accessibility, Grid cell data, Health care, Multimodal, Private car, Public transport	Primary and secondary data	ArcGIS 10.7 (Esri, CA), General Transit Feed Specification database; Finnish Digiroad road network dataset	Lack of non-spatial information about primary health	Accessibility measures assessed in this study indicate that while a great majority of Finnish population can reach primary health services well, also by public transport, accessibility of services may be poor for carless households, teenagers who access independently to health services and some population groups in remote, rural areas. Population centres generally have good accessibility to healt…	Using the data from the study it was possible, for the first time (in Finland), to produce a national scale view of the geographic patterns of car and multimodal public transport accessibility in Finland, involving comparisons between regions and population groups	Non-spatial information about the primary health service outlets was not available - if this information was included to assess the provider-to-population ratio of primary health services as well as the regional differences in accessibility which are due to differences in service provision capacity; not including actual patients using these services; cut-off of 1 km for walking distance
Gerardo CarpentieriGerardo Carpentieri, Carmen GuidaCarmen Guida, Houshmand MasoumiHoushmand Masoumi, 2020, Italy	Multimodal accessibility to primary health services for the elderly: A case study of Naples, Italy	To fill the gap between scientific and actual practices using an accessibility measure to evaluate urban accessibility to primary healthcare services and to support decision-makers to better allocate resources in local restructuring of welfare policies	Elderly people grouped in different age-gaps (65–69 years, 70–74 years, and 75 and above) from Naple using healthcare services from Local Health Agency	Accessibility, Elderly, GIS	Spatial accessibility, primary data	Contour measures (or opportunity measures) for catchment areas (2SFCA); gravity measures; Utility-based accessibility measures; ArcGIS Pro 2.2 Network Analysis (Esri, Redlands, CA, USA) software; open data; network analysis operations; geoprocessing;	Limited access to data, organizational difficulties between authorities	The observed city is divided in 10 districts which allowed a comparison between them. Noticeable difference between the districts which highlights the deep social and spatial inequity. The age-gap 75+ shows the lowest results for healthcare accessibility (in every district, the number of people with a low, poor, and very poor level of accessibility increases) which is due to the lowest walking sp…	Could help to improve the decision-making process through the lens of social equity, better allocation of resources in local restructuring of welfare policies. The methodology and the operational procedure proposed can potentially be used as a decision support tool, in order to design new infrastructures or to optimize existent resources	The main limitation is to apply an integrated approach since it depends on the different authorities that manage these two sectors and the lack of comunication between the authorities. The local authority is responsible for urban planning and the regional authority is responsible for the organization of different health services; limitation of data availability; urban features linked to elderly w…
Lopes, D.F., Marques, J.L., Castro, E.A., 2021, Portugal	A MCDA/GIS-based approach for evaluating accessibility to health facilities	To highlight the main measurements of access and their major challenges and propose a framework based on multiple criteria decision analysis methods and GIS to appraise the population’s accessibility to health facilities	PHC units from Portugal mainland	Accessibility analysis, Accessibility monitoring, Multiple Criteria Decision Analysis (MCDA), UTASTAR, Health facilities	Primary and secondary data	ArcGIS 10.5, Multi-Criteria Decision Analysis, new variant of the UTASTAR method	Limited data availability	This study proposes a MCDA/GIS-based approach, in which the proposed MCDA method consists on a new variant of the UTASTAR approach. The proposed new variant adopts all features of the UTASTAR algorithm and takes additional information into account, in the form of comparisons of intensities of preference between alternatives (cardinal information).	Proposes a methodology to be used for policy-making purposes and improving healthcare access	Does not cover the social aspects related with the design and use of the proposed methodology; limitations given the multidimensional nature of access; limited information
Luděk Šídlo, Kateřina Maláková, 2022, Czech Republic	Spatial healthcare accessibility: A district-level analysis of travel for outpatient diabetology in Czechia	Evaluate the influence of spatial healthcare accessibility on regional differences in the provision and take-up of health services, using outpatient diabetology in Czech Republic as a case study.	Patients using outpatient diabetology services in 234 municipalities (or 77 districts);	Health services, Access to care, Public health, Outpatient diabetology, Rural health care	Primary data, spatial accessibility	Anonymized individual data on outpatient diabetology care provided to the General Health Insurance Company ijnsurance holders in 2019; data on 366,537 patients and 2,481,129 medical procedures; sorted anonymized data on the capacity (total and by age categories: under 40, 40–59, 60 and over) of contracted outpatient diabetology providers as of 31 December 2019 and the geographical location of the…	Accessibility is not measured in physical distance or travel time, but rather as a categorical comparison of two administrative locations: Place of residence of the patient, Place where healthcare service was provided (both on district level)	Healthcare capacity and access are shaped by the distance to regional centres, with elderly populations in more remote areas facing the greatest challenges. A pattern in the districts was observed and they were divided into three types of interest. The first type is of districts usually found in areas around large regional centres such as the capital – for this type of districts the capacity of h…	The study analyze the capacity of districts to perform health services regarding the studied health issue and outlining the regional differences	It could not be ruled out that a patient who lives near the district border has better access to a doctor in a neighbouring district; the difference between the patient’s permanent (i.e., officially registered) residence and the usual (i.e., actual) residence
Julia Subal, Piret Paal, Jukka M Krisp, 2021, Germany	Quantifying spatial accessibility of general practitioners by applying a modified huff three-step floating catchment area (MH3SFCA) method	To demonstrate a sophisticated approach for quantifying the spatial accessibility of GPs, in particular the Modified Huff Model three-step floating catchment area (MH3SFCA) method and suggest further improvements for the method	Administrative region Swabia (total of 83 418 population locations)	Spatial accessibility, MH3SFCA method, Access to primary heakthcare	Quantified spatial accessibility, Primary data	OpenStreetMap; Acxiom Deutschland GmbH dataset; MH3SFCA;	Limited data information	All of the 83,418 population locations in the results do have access to one or more GPs. The avarage time for all of the locations to reach a GP is not more than 30 min. The differences in spatial accessibility are found mainly between urban and rural areas. For the direct surrounding areas of larger cities, smaller cities and towns, mostly average to slightly above-average accessibility indices …	Can help to find various differences in accessibility; the method would be fitting to compare spatial aspects of accessibility as well as availability to enhance decision-making and planning	The MH3SFCA method does not consider tourism or – more specifically – overnight stays. As a result, the demand in these southern regions may well be underestimated because even if there is a large supply capacity, it is most likely not fully allocated to the actual residents in these areas. Instead, a high number of tourists might access these supply capacities.; the difficulty when interpreting …
Kateřina Maláková, 2022, Czech Republic	A geodemographic view of the accessibility of selected outpatient services in Czechia	Identify and explain the differences in timing, location, and frequency of utilization in terms of healthcare accessibility	Patients who use outpatient diabetology, outpatient cardiology, outpatient psychiatry; the population was grouped by sex and age	Health services, Accessibility, Utilization, Diabetology, Cardiology, Psychiatry, Czech Republic	Primary data	Using hospital beds for the capacity measure of data; geocoding in Google Maps; Open Source Routing Machine for measuring the driving time (with car); GIS-Based Proximity Method; GIS-Based Generalized Two-Step Floating Catchment Area (G2SFCA) Method;	Limited data availability	Significant differences in the utilization of the selected health services in terms of age, sex, and size of the patient's municipality of residence. The demand for some of the services rises with age which is the case for diabetology and cardiology services, the study shows that most of the patients who need these two services are in the 70-74 age category for both men and women. More men than w…	Outline the differences in access to healthcare services in different locations and show the reasons for those differences as well as potential outcomes	Limited data which does not allow concidering socioeconomic inequalities and rural-urban disparties that may affect the hospital access; the study neglects the time for leaving homes and waiting for doctors and admissions, which may underestimate the total time of receiving short-term acute care; the nearest or the three nearest acute hospitals may not be the primary choices of patients due to av…
Changzhen Wang, Michael Leitner, Gernot Paulus, 2023, Austria	Multiscale analysis of spatial accessibility to Acute hospitals in Carinthia, Austria	The study aims to examine multiscale spatial accessibility to acute hospitals in Carinthia, Austria.	Patients with musculoskeletal disorders using rehabilitation services (in hospitals); patients were observed in groups of sex, age, place of residence, occupation, income and ailing physical area	AccessibiliTY, Acute hospitals, Proximity, Generalized two-step floating catchment area method (G2SFCA); Carinthia	Primary data, spatial accessibility	Using hospital beds for the capacity measure of data; geocoding in Google Maps; Open Source Routing Machine for measuring the driving time (with car); GIS-Based Proximity Method; GIS-Based Generalized Two-Step Floating Catchment Area (G2SFCA) Method;	Limited data availability	Most Carinthian residents can reach the nearest and three nearest acute hospitals within 30 min, and travel times for those living around acute hospitals, especially in urban areas, are much shorteralthough, not all grids closest to acute hospital have the best accessibility. People living in the most remote areas have very poor access which highlights the inequality. The results include addition…	The study contributes for a better understanding how accessable are the hospitals to the public so that the services can be better delivered to cope with increasing costs and health disparties	Limited data which does not allow concidering socioeconomic inequalities and rural-urban disparties that may affect the hospital access; the study neglects the time for leaving homes and waiting for doctors and admissions, which may underestimate the total time of receiving short-term acute care; the nearest or the three nearest acute hospitals may not be the primary choices of patients due to av…
Chaze, Milhan, Mériade, Laurent, Rochette, Corinne, 2024, France	Measuring a Patient's Spatial Accessibility to a Nationwide Healthcare Service: The Example of Thermal Spa Therapies in France for Long Covid-19 Patients	To present a method for measuring patient accessibility to healthcare services on a national scale	Long COVID – 19 patients	Access to healthcare, geographic mapping, Huff model, long COVID-19, Thermal SPA therapy	Geo-mapping, primary data	QGIS; Chronomap; Santé Publique France; CNETh.; Huff model	Abcence of specific cohort	Applying Huff's method to measure accessibility to healthcare services in this case helped identify regions where access to thermal spas is most difficult for patients, highlighting areas where management strategies could be improved. Beyond these insights, the study validated the use of Huff's attractiveness method—originally developed for geomarketing—within the context of public health. Huff's…	To test a method which could be used on a national scale	Absence of a specific cohort of long COVID-19 patients requiring thermal spa therapy for this study, necessary for the future to consolidate these results by mobilizing broader data concerning long COVID-19 patients treated in French thermal spas, in order to verify the relevance of the managerial and health perspectives presented in this article. It will also be necessary to test the application…
